# Supplementary material for: Culture-Negative Native Vertebral Osteomyelitis: A Narrative Review of an Underdescribed Condition
Source: J Clin Med. 2024 Sep 28;13(19):5802. doi: 10.3390/jcm13195802 (PMC11477431; doi:10.3390/jcm13195802)
Supplement: Supplementary file 1 [file jcm-13-05802-s001.zip]

Archive with 1 entries (1 files):
- jcm-3221645-supplementary.pdf
